# Supplementary material for: Comparison of Antioxidant Capacity and Muscle Amino Acid and Fatty Acid Composition of Nervous and Calm Hu Sheep
Source: Antioxidants (Basel). 2023 Feb 11;12(2):459. doi: 10.3390/antiox12020459 (PMC9952032; doi:10.3390/antiox12020459)
Supplement: Supplementary file 1 [file antioxidants-12-00459-s001.zip]

Archive with 1 entries (1 files):
- antioxidants-2170460-supplementary.pdf
